# Supplementary material for: Linking Global Antioxidant Assays with Targeted HPLC Profiling of Prenylated Flavonoids in Humulus lupulus L. Extracts Obtained by Accelerated Solvent Extraction
Source: Molecules. 2026 Feb 5;31(3):562. doi: 10.3390/molecules31030562 (PMC12899039; doi:10.3390/molecules31030562)
Supplement: Supplementary file 1 [file molecules-31-00562-s001.zip]

Archive with 1 entries (1 files):
- molecules-4113502-supplementary.pdf
